# Supplementary material for: Differences in the clinical characteristics of chronic pulmonary aspergillosis according to spirometric impairment
Source: PLoS One. 2021 Nov 22;16(11):e0260274. doi: 10.1371/journal.pone.0260274 (PMC8608325; doi:10.1371/journal.pone.0260274)
Supplement: S1 Data — (XLSX) [file pone.0260274.s003.xlsx]

## Sheet: Sheet1
Age	Sex M_1 F_2	BMI	1_TB	2_NTM	3_BE	4_Emp	5_ILD	6_Malig	1_DM	2_CKD	3_CLD	4_CHD	5_RMT	6_Malig	1_Cough	2_Sputum	3_DOE	4_Hemoptysis	1_Cavity	2_Consol	3_F_ball	4_P_infil	Bilateral lesion	WBC NA_99	CRP NA_99	Alb NA_99	PFT_TYPE_LLN 1. Restrictive 2. Obstructive	FVC_L	FVC_%	FEV1_L	FEV1_%
56	1	17.3604	1	0	0	0	0	0	0	0	0	0	1	0	1	1	1	1	1	1	1	1	1	10210	6.91	3.1	1	1.21	32	1.19	43
60	2	20.6612	1	0	0	0	0	0	0	0	0	1	0	0	1	1	1	0	1	0	0	1	0	13160	0.29	4.1	2	1.38	52	0.8	41
48	2	17.2248	1	0	0	0	0	0	0	0	0	0	0	0	1	1	0	0	1	1	1	1	1	7190	99	4.3	1	1.05	33	0.98	40
48	1	18.1449	1	0	0	0	0	0	0	0	0	0	0	0	0	0	1	0	1	0	1	1	0	7190	0.35	4.3	1	2.02	48	1.86	58
67	1	21.3382	1	0	0	1	0	0	0	0	1	0	0	0	0	1	0	1	1	0	1	0	0	7890	0.36	3.9	2	3.54	102	1.06	44
45	2	21.7193	1	0	0	0	0	0	0	0	1	0	0	0	0	1	0	1	1	0	0	1	0	7310	2.26	4.2	2	1.82	54	1.23	47
79	1	21.3251	1	0	1	1	0	1	0	0	0	0	0	0	0	1	1	0	1	1	0	0	0	5440	16.46	3.1	2	1.73	84	0.79	58
79	1	15.4315	0	0	0	1	0	0	0	0	0	0	0	0	1	1	0	0	1	0	0	1	0	99	99	99	2	2.8	88	1.37	67
53	1	16.4644	1	0	0	0	0	0	1	0	0	0	0	0	1	0	1	0	1	0	0	1	0	11110	6.88	2.5	1	3.13	67	2.77	82
72	1	24.858	1	0	0	1	0	0	1	0	0	1	0	0	0	0	1	0	1	0	0	1	0	20770	5.17	3.8	2	2.89	69	0.98	35
46	2	19.2344	1	0	0	0	0	0	0	0	0	1	0	0	1	1	1	0	1	1	0	1	0	7790	7.33	3.7	2	0.88	33	0.48	23
76	1	17.5278	0	0	0	1	0	0	0	0	0	0	0	1	0	0	1	0	1	0	1	1	0	99	99	99	1	2.06	62	1.89	87
58	1	15.4183	0	1	0	1	0	0	0	0	0	0	0	0	1	1	1	0	1	1	0	1	1	5740	4.1	3.3	2	2.19	50	1.01	30
56	1	15.2038	1	0	0	0	0	0	0	0	1	0	0	0	1	0	1	0	1	0	1	1	0	5620	0.25	3.8	2	1.09	32	0.64	25
45	1	13.984	1	0	0	0	0	0	0	0	0	0	0	0	0	0	0	1	1	1	1	1	1	10980	8.01	3.1	1	0.73	17	0.67	20
49	1	16.4153	1	0	0	0	0	0	0	0	0	0	0	0	0	0	0	1	1	0	0	1	0	5420	0.87	4.6	1	2.2	49	2.06	62
78	1	17.6898	0	1	0	1	0	0	0	0	0	1	0	0	0	0	1	0	1	0	1	0	0	4790	0.3	3.4	1	1.97	61	1.89	90
57	1	16.038	1	0	0	0	0	0	0	0	0	0	0	1	1	1	1	0	1	0	1	1	1	8780	0.82	4.7	2	2.06	46	1.29	40
77	1	20.2848	1	0	0	1	0	0	0	0	0	1	0	0	1	0	1	0	1	0	0	1	0	7350	7.63	3.2	2	1.61	54	0.92	47
53	2	16.0256	1	0	0	0	0	0	0	0	0	0	0	0	1	1	0	0	1	0	0	1	1	14770	12	2.7	2	1.12	38	0.78	35
52	1	21.2031	1	0	0	0	0	0	0	0	0	0	0	0	0	0	1	1	1	0	0	1	0	6160	0.35	4.2	2	3.25	74	2.26	69
59	1	14.153	0	1	0	0	0	0	1	0	0	0	0	0	0	0	0	1	1	0	1	1	1	5500	2.49	3.7	2	1.51	38	1	35
70	1	28.3266	1	0	0	1	0	0	0	0	0	0	1	0	0	0	0	1	1	0	1	0	0	4530	99	3.6	2	2.99	80	1.49	59
72	1	19.8141	1	0	0	1	0	0	0	0	1	0	0	1	0	0	1	1	1	0	1	0	0	4790	1.09	3.9	2	3.03	89	1.78	77
59	1	25.6369	1	0	0	0	0	0	0	0	0	1	0	0	0	0	1	1	1	0	0	1	0	6070	0.14	4	1	1.31	37	0.92	36
64	2	26.2227	1	0	0	0	0	0	0	0	0	0	0	0	0	0	0	1	1	0	1	1	0	9170	0.29	4	2	1.51	59	0.98	53
56	2	19.7035	1	0	0	0	0	0	0	0	0	0	0	0	0	0	0	1	1	1	0	1	0	6350	1.07	3.6	2	1.03	42	0.65	36
61	1	18.7962	1	0	0	0	0	0	0	0	1	0	0	0	0	1	0	1	1	0	1	1	1	9700	1.93	4.1	2	2.37	75	1.17	50
80	2	13.7778	0	1	0	0	0	0	0	0	0	0	0	0	1	0	1	0	1	0	0	1	0	10260	7.99	2.8	1	1.02	50	0.98	74
73	1	17.2635	0	1	0	0	0	0	0	0	0	0	0	0	0	1	1	0	1	0	0	1	1	5130	99	3.9	2	2.43	68	1.59	67
74	1	19.3337	0	1	0	0	1	1	0	0	0	0	0	0	0	1	1	0	1	0	0	1	0	9300	0.3	3.7	1	1.88	54	1.8	78
68	1	23.3355	1	0	0	0	0	0	0	0	0	0	1	0	0	0	1	0	1	0	0	1	0	6640	99	3.7	2	2.93	82	0.95	39
70	1	20.9366	1	0	0	1	0	0	0	0	0	1	0	0	1	1	0	0	1	0	0	1	0	12980	2.22	3.5	2	2.29	63	0.54	22
65	1	24.6094	1	0	0	0	0	0	0	0	0	0	0	0	1	0	1	0	1	0	0	1	1	13970	1.87	3.8	2	2.03	59	1.31	54
72	1	22.5466	1	1	0	1	0	0	0	0	0	0	0	0	0	0	0	1	1	0	1	1	1	14180	0.29	4.7	2	3.73	116	1.42	65
61	2	22.1893	0	1	1	0	0	0	0	0	0	0	0	0	1	0	0	0	1	0	0	1	0	8950	3.39	3.3	1	1.63	59	1.34	67
78	1	17.3134	1	0	0	0	0	0	0	0	0	1	0	0	1	1	0	0	1	0	1	1	1	6610	1.68	3.5	1	2.46	74	1.6	74
66	1	12.2695	0	0	0	1	0	0	0	0	0	0	0	0	0	0	1	0	1	1	0	1	0	9990	0.62	3.4	2	1.76	48	0.63	24
66	1	21.8724	1	0	0	0	0	0	0	0	0	0	0	0	0	0	1	0	1	0	1	1	0	9780	1.36	4.6	1	1.88	49	1.33	50
69	2	22.9421	1	0	0	0	0	0	0	0	0	0	0	0	0	0	1	0	1	0	0	1	1	7360	13.1	4.1	1	1.09	40	0.81	42
68	1	17.301	1	0	0	1	0	0	0	0	0	0	0	0	0	1	1	0	1	0	0	1	0	11410	5.05	3	2	1.61	41	0.6	22
73	2	19.4363	0	0	1	0	0	0	0	0	0	0	1	0	0	0	1	0	1	1	0	0	0	14960	36.69	2.7	2	1.77	85	1.08	76
61	1	21.4109	1	0	0	0	0	0	0	0	0	0	0	0	1	1	0	0	1	0	0	1	0	6750	1.43	3.5	2	3.86	99	2.46	88
72	1	15.6225	1	0	0	0	0	0	0	0	0	0	0	0	0	0	0	1	1	0	0	1	0	8360	7.86	3.2	1	1.32	42	1.06	50
40	2	20.2848	1	0	0	0	0	0	0	0	0	0	0	0	1	0	0	0	1	0	1	1	1	7690	0.69	4.3	2	2.5	76	1.12	44
60	1	14.1869	1	0	0	1	0	0	0	0	0	0	0	0	1	1	1	0	1	0	0	1	0	7200	9.76	2.8	2	1.34	32	0.84	29
76	1	15.2219	1	1	0	1	0	0	0	0	0	0	0	0	1	1	1	0	1	0	0	1	0	12060	1.76	4.1	2	1.35	44	0.59	29
45	2	26.6097	1	0	0	0	0	0	0	0	0	0	0	0	1	1	0	0	1	1	0	0	0	10500	3.74	3.9	1	2.82	76	2.2	78
83	1	18.6115	0	1	0	0	0	0	0	0	0	0	0	0	1	0	1	0	1	0	1	1	0	4910	0.78	3.9	1	1.63	64	1.62	102
81	1	21.6333	1	1	1	0	0	0	0	0	0	0	0	0	1	1	1	0	1	0	0	1	0	99	99	99	1	2.62	70	1.92	81
79	1	23.2335	1	0	0	1	0	0	0	0	0	0	0	0	0	0	1	1	1	1	1	1	1	4310	0.65	4.2	2	3.28	110	0.99	51
77	1	18.2899	1	0	0	0	1	0	0	0	0	1	0	0	0	0	1	0	1	0	0	1	0	10580	1.84	4	1	1.69	52	1.68	78
64	1	16.901	1	0	0	1	0	0	1	0	0	0	0	1	1	0	1	0	1	0	0	1	0	7860	8.05	3.5	2	3.65	87	1.1	38
73	1	18.6453	1	0	0	1	0	0	0	0	0	0	0	1	1	1	1	0	1	0	1	1	0	8530	2.47	3	1	2.81	77	2.12	86
57	1	24.3911	1	0	0	0	0	0	0	0	0	0	0	0	1	1	0	0	1	0	1	1	0	6650	9.46	3.2	2	3.86	88	2.63	84
71	1	17.2111	1	0	1	1	0	0	0	0	0	0	0	1	1	1	1	0	1	0	0	1	0	12640	10.9	2	1	2.15	58	1.79	71
57	1	15.5709	1	0	0	0	0	0	0	0	1	0	0	0	0	0	1	0	1	0	0	1	0	5500	3.56	3.5	1	1.25	30	1.23	40
78	1	16.8475	1	0	0	1	0	0	0	0	0	0	0	0	1	1	1	0	1	0	0	1	0	10460	10.47	2.7	1	1.46	50	1.04	55
49	2	19.2974	1	0	0	0	0	0	0	0	0	0	0	0	0	0	0	1	1	0	1	1	0	8270	4.02	3.2	1	2.15	77	1.64	78
47	1	14.6355	0	1	0	0	0	0	1	0	0	0	0	0	1	0	0	0	1	1	0	1	0	9800	13.53	2.8	1	1.89	49	1.86	63
68	1	20.0692	1	0	0	1	0	0	0	0	0	0	0	0	0	1	0	1	1	0	1	1	0	9030	13	3.9	1	2.92	74	2.04	75
47	1	15.5896	1	0	0	0	0	0	0	0	0	0	0	0	1	0	0	1	1	0	1	1	1	8950	8.32	2.9	1	1.66	38	1.32	40
63	2	27.1106	0	0	0	0	0	0	0	0	0	0	0	0	1	0	0	0	1	0	1	0	0	4330	0.4	4.8	2	2.58	117	1.59	101
56	1	16.1616	1	1	0	0	0	0	0	0	0	0	0	0	0	0	1	0	1	0	0	1	1	11900	7.66	99	2	2.67	67	1.39	47
40	2	16.8242	1	0	0	0	0	0	0	0	0	0	0	0	0	0	0	1	1	0	1	1	0	11190	2.43	3.5	1	2.07	62	2.01	77
72	1	17.1753	1	0	0	0	0	0	0	0	0	0	0	0	0	0	1	0	1	0	0	1	0	9350	13.14	4.5	2	1.56	38	0.84	31
55	1	23.4236	1	0	0	0	0	0	0	0	1	0	0	0	0	0	1	0	1	0	1	1	0	5690	3.05	3.4	2	4.52	115	2.72	93
62	1	22.231	1	0	0	0	0	0	0	0	1	0	0	0	0	0	1	0	1	0	1	1	1	13380	18.31	3.8	1	1.53	39	1.21	43
78	1	16.2177	1	0	0	0	0	0	0	0	0	1	0	0	0	0	1	0	1	0	1	1	0	7660	7.98	2.7	1	2.11	68	1.87	92
53	2	20.1951	1	0	0	0	0	0	0	0	0	0	0	0	1	1	0	1	1	1	0	1	1	7360	0.40	4.5	2	2.18	68	1.02	42
71	1	20.5688	0	0	0	1	0	0	0	0	0	0	0	0	0	0	1	0	1	1	0	0	0	8450	0.14	4.4	2	3.36	103	1.08	48
68	1	14.8789	1	0	0	0	0	0	0	0	0	0	0	1	1	1	0	0	1	0	1	0	0	5890	2.67	4	1	2.33	59	2.17	81
39	1	22.2826	1	0	0	0	0	0	0	0	0	0	0	0	1	0	0	1	1	0	1	0	0	7150	99	4.8	2	4.11	77	2.58	64
39	1	20.148	1	0	0	0	0	0	0	0	0	0	0	0	0	0	0	1	1	0	0	1	0	7270	4.67	4.1	2	3.43	70	1.91	50
48	2	28.5483	1	0	0	0	0	0	0	0	0	0	0	0	0	0	1	0	1	0	0	1	1	5520	0.4	4.7	2	2.1	64	1.13	45
68	1	17.7462	0	0	0	1	0	0	1	0	0	0	0	0	0	1	1	0	1	0	1	0	0	17280	3.91	3.6	2	2.52	73	1.03	42
71	1	25.7117	0	1	0	0	0	0	0	0	0	1	0	0	1	1	1	0	1	0	0	1	0	11900	17.53	2.9	2	1.05	29	0.56	23
74	1	24.9108	1	0	0	1	0	0	1	0	0	0	0	1	0	0	1	0	1	0	0	1	1	7630	5.79	3	2	3.03	87	1.98	85
68	1	17.7462	0	1	1	0	0	0	0	0	0	0	0	0	0	0	0	1	1	1	0	0	0	5770	3.49	3	1	2.27	66	1.7	71
45	1	22.9819	0	0	0	0	0	1	1	0	0	0	0	0	1	1	0	0	1	0	0	1	0	5240	3.4	2.9	1	2.14	43	1.92	51
83	1	19.8791	1	0	0	1	0	0	0	0	0	1	0	0	0	0	0	1	1	1	0	0	0	6710	0.4	4	2	2.68	95	1.66	94
69	1	22.913	0	0	1	0	0	0	1	1	0	0	0	1	1	1	0	0	1	0	0	1	1	7240	0.18	3.8	2	3.85	97	1.37	51
81	1	21.9138	0	0	0	1	0	0	0	0	0	0	0	0	0	0	0	1	1	1	0	1	0	7170	0.51	3.9	2	3.12	132	1.83	121
59	1	16.8061	1	0	0	0	0	0	0	0	0	0	0	1	0	0	1	0	1	0	1	1	1	6130	14.33	3.5	2	2.54	61	0.74	25
76	1	20.5693	1	0	0	1	0	0	0	0	0	1	0	0	1	1	1	0	1	0	1	1	0	12220	0.73	3.6	2	1.98	57	0.6	26
71	2	13.6196	1	1	0	0	0	0	0	0	0	0	0	0	0	0	1	0	1	0	1	1	0	9300	11.94	3.1	1	0.8	31	0.66	36
76	2	21.7014	0	0	1	0	0	0	0	0	0	0	0	0	1	1	0	0	1	0	0	1	0	12440	8.73	4.3	2	1.24	68	0.8	67
72	1	17.2635	1	1	0	0	0	0	0	0	0	1	0	0	1	1	0	0	1	0	1	1	0	7890	16.2	4.3	1	1.8	50	1.75	72
65	1	22.4913	1	0	0	0	0	0	0	0	0	1	0	0	1	1	0	0	1	0	0	1	0	5640	0.4	4.4	1	3.19	79	2.55	90
85	1	15.0597	0	1	1	0	0	0	0	0	0	0	0	0	0	0	1	1	1	0	1	1	1	6660	6.59	3.1	1	1.24	38	1.2	60
83	1	14.6788	1	0	0	0	0	0	0	0	0	0	0	0	1	1	1	0	1	0	1	1	0	7790	99	4.4	1	1.75	55	1.34	67
60	1	19.257	1	0	0	0	0	0	0	0	0	0	0	0	0	0	1	0	1	0	0	1	1	8260	3.43	3.9	1	2.04	50	1.69	58
55	2	20.8117	0	0	1	0	0	0	0	0	0	0	0	0	1	1	0	0	1	0	0	1	0	8400	1.18	4.2	2	1.43	50	0.8	38
59	1	19.3337	1	0	0	1	0	0	1	0	1	0	0	0	1	1	1	0	1	0	1	1	0	9540	4.67	3.4	2	2.53	66	0.88	32
51	2	21.4109	1	1	0	0	0	0	0	0	0	0	0	0	0	0	1	1	1	0	0	1	0	4070	0.4	4.8	1	2.82	82	2.05	78
74	1	25.3444	0	0	0	0	1	0	1	0	0	0	0	0	1	1	1	0	1	0	1	0	0	9180	0.26	3.9	1	2.29	65	1.98	84
63	1	20.6193	1	0	1	0	0	0	0	0	0	0	0	0	0	0	0	1	1	0	0	1	0	8270	5.41	4.1	1	2.35	56	2.26	76
65	2	19.5312	1	0	1	0	0	0	0	0	0	0	0	0	0	0	1	1	1	0	1	1	0	6940	5.03	4.8	2	1.66	58	0.76	37
60	1	26.0276	1	1	0	0	0	0	0	0	0	0	0	0	1	1	0	0	1	0	0	1	0	4050	2.43	4.7	1	3.03	71	2.15	70
79	1	16.4062	1	1	0	1	0	0	0	0	0	1	0	0	1	0	1	0	1	0	0	1	0	6600	4.62	2.6	1	2.13	68	1.97	95
78	1	21.9261	1	0	0	1	0	0	0	0	0	0	0	1	0	0	0	1	1	0	0	1	1	5230	0.07	3.7	2	3.21	115	1.35	74
50	1	17.9282	1	0	0	1	0	0	0	0	0	0	0	0	1	1	0	0	1	0	0	1	0	3500	99	4.5	1	1.98	47	1.76	55
43	1	15.0555	1	0	0	0	0	0	1	0	1	0	0	0	1	1	1	1	1	0	1	1	0	9360	4.38	4.1	1	3.13	69	2.47	71
55	1	17.4413	1	0	1	1	0	0	0	0	0	0	0	0	1	1	0	0	1	0	0	1	0	8260	19.72	3.4	1	1.88	43	1.31	41
58	1	25.5593	1	0	0	0	0	0	0	0	0	0	0	0	1	1	0	0	1	0	0	1	0	5910	99	3.3	2	3.28	79	1.68	56
57	1	19.8347	1	0	1	1	0	0	0	0	0	0	0	0	1	1	1	0	1	0	0	1	1	7790	0.4	4.5	2	2.31	58	1.13	39
43	2	13.2396	1	0	1	0	0	0	0	0	0	0	0	0	1	1	1	0	1	0	0	1	1	4660	10.3	3.6	1	0.92	33	0.75	34
58	2	20.1733	0	0	1	0	0	0	1	0	0	0	0	0	1	1	1	0	1	0	0	1	1	7780	0.49	3.8	2	1.6	54	0.83	38
62	1	20.3816	1	0	0	0	0	0	0	0	0	0	0	0	1	1	1	1	1	0	0	1	0	4330	0.06	4.4	1	2.68	62	2.47	81
57	1	16.3593	1	0	0	0	0	0	0	0	0	0	0	0	1	1	1	1	1	0	0	1	0	2040	0.07	4.6	1	2.43	62	2.4	84
79	1	19.563	1	0	0	1	0	0	1	0	0	0	0	0	0	0	1	0	1	0	1	1	0	7260	2.1	4.1	2	1.92	68	0.85	46
84	1	20.0692	1	1	0	0	0	0	0	0	0	0	0	1	0	0	1	0	1	0	0	1	0	4620	99	3.9	1	2.64	74	2.23	101
